# Supplementary material for: LC-QTOF-MS/MS Based Molecular Networking Approach for the Isolation of α-Glucosidase Inhibitors and Virucidal Agents from Coccinia grandis (L.) Voigt
Source: Foods. 2021 Dec 7;10(12):3041. doi: 10.3390/foods10123041 (PMC8701318; doi:10.3390/foods10123041)
Supplement: Supplementary file 1 [file foods-10-03041-s001.zip]

Archive with 1 entries (1 files):
- foods-1481668-SI.pdf
